# Supplementary material for: Adherence to CPAP in Randomized Controlled Trials in Obstructive Sleep Apnoea—A Meta-Analysis and Investigation of Predictors
Source: J Clin Med. 2026 Apr 24;15(9):3264. doi: 10.3390/jcm15093264 (PMC13164055; doi:10.3390/jcm15093264)
Supplement: Supplementary file 1 [file jcm-15-03264-s001.zip]

Archive with 3 entries (3 files):
- PRISMA 2020 Checklist.pdf
- PRISMA 2020 for Abstracts Checklist.pdf
- Supplementum S1_LB.pdf
